# Supplementary material for: Prevalence and Genetic Characterization of Pertactin-Deficient Bordetella pertussis in Japan
Source: PLoS One. 2012 Feb 14;7(2):e31985. doi: 10.1371/journal.pone.0031985 (PMC3279416; doi:10.1371/journal.pone.0031985)
Supplement: Table S1 — Characteristics of B. pertussis isolates. (XLSX) [file pone.0031985.s003.xlsx]

## Sheet: Table S1
Table S1. Characteristics of B. pertussis isolates
Isolate	Prn	prn gene	Isolation year	Patient's Age	Vaccine statusa	Origin (District)	MLVA type	Alleles (prn/ptxA)	PT	FHA	Fim2	Fim3
118	-	prn1::IS481	1997	1Y	unknown	Kanto	186	prn1/ptxA2	ND	ND	-	+
59	-	prn1ΔSS	2000	6M	unknown	Kanto	226	prn1/ptxA2	ND	ND	-	+
63	-	prn1ΔSS	2000	2Y	unknown	Kanto	194	prn1/ptxA2	ND	ND	-	+
64	-	prn1ΔSS	2000	6M	unknown	Kanto	194	prn1/ptxA2	ND	ND	-	+
115	-	prn1ΔSS	2000	1Y	unknown	Kanto	186	prn1/ptxA2	ND	ND	-	+
141	-	prn1ΔSS	2002	4M	0	Tohoku	186	prn1/ptxA2	ND	ND	-	+
152	-	prn1ΔSS	2002	7M	≥1	Kanto	186	prn1/ptxA2	ND	ND	-	+
155	-	prn1ΔSS	2002	3M	0	Kinki	186	prn1/ptxA2	ND	ND	-	+
202	-	prn1::IS481	2003	4M	unknown	Kyushu	186	prn1/ptxA2	ND	ND	+	+
214	-	prn1ΔSS	2003	1Y	unknown	Kanto	186	prn1/ptxA2	ND	ND	-	+
215	-	prn1::IS481	2003	3M	unknown	Kanto	186	prn1/ptxA2	ND	ND	+	+
232	-	prn1::IS481	2004	1Y	0	Kanto	186	prn1/ptxA2	ND	ND	-	+
233	-	prn1ΔSS	2004	2M	0	Tohoku	186	prn1/ptxA2	ND	ND	-	+
243	-	prn1ΔSS	2004	6M	0	Chubu	186	prn1/ptxA2	ND	ND	-	+
267	-	prn1::IS481	2004	6M	unknown	Kyushu	186	prn1/ptxA2	ND	ND	-	+
285	-	prn1ΔSS	2005	2M	0	Kanto	186	prn1/ptxA2	+	+	-	+
291	-	prn1ΔSS	2005	1Y	3	Chubu	186	prn1/ptxA2	+	+	-	+
292	-	prn1ΔSS	2005	1M	0	Chubu	226	prn1/ptxA2	+	+	-	+
293	-	prn1ΔSS	2005	4M	0	Chubu	186	prn1/ptxA2	+	+	-	+
299	-	prn1ΔSS	2005	5M	0	Kyushu	186	prn1/ptxA2	+	+	-	+
302	-	prn1::IS481	2005	1M	0	Kinki	226	prn1/ptxA2	+	+	-	+
307	-	prn1::IS481	2006	2M	0	Chubu	186	prn1/ptxA2	+	+	-	+
310	-	prn1ΔSS	2006	11Y	unknown	Tohoku	194	prn1/ptxA2	+	+	-	+
313	-	prn1::IS481	2006	58Y	unknown	Kanto	186	prn1/ptxA2	+	+	-	+
322	-	prn1ΔSS	2006	1M	0	Kanto	186	prn1/ptxA2	+	+	-	+
323	-	prn1ΔSS	2006	1Y	unknown	Kanto	186	prn1/ptxA2	+	+	-	+
332	-	prn1ΔSS	2006	35Y	unknown	Kinki	194	prn1/ptxA2	+	+	-	+
333	-	prn1ΔSS	2006	30Y	unknown	Kinki	194	prn1/ptxA2	+	+	-	+
334	-	prn1ΔSS	2006	0Y	0	Kinki	194	prn1/ptxA2	+	+	-	+
314	-	prn1ΔSS	2007	3M	0	Kanto	186	prn1/ptxA2	+	+	-	+
318	-	prn1ΔSS	2007	1Y	0	Kanto	186	prn1/ptxA2	+	+	-	+
346	-	prn1ΔSS	2009	2M	0	Chubu	186	prn1/ptxA2	+	+	+	+
351	-	prn1::IS481	2009	4M	unknown	Shikoku	186	prn1/ptxA2	+	+	-	+
12	+	prn	1990	unknown	unknown	Kinki	55	prn1/ptxA1	ND	ND	-	+
28	+	prn	1992	unknown	unknown	Kinki	39	prn1/ptxA1	ND	ND	-	+
33	+	prn	1994	unknown	unknown	Chugoku	64	prn1/ptxA1	ND	ND	+	-
34	+	prn	1994	unknown	unknown	Chugoku	200	prn2/ptxA1	ND	ND	-	+
35	+	prn	1994	unknown	unknown	Chugoku	186	prn1/ptxA2	ND	ND	-	+
36	+	prn	1994	unknown	unknown	Chugoku	200	prn2/ptxA1	ND	ND	-	+
41	+	prn	1994	unknown	unknown	Chugoku	186	prn1/ptxA2	ND	ND	-	+
101	+	prn	1994	unknown	unknown	Kanto	186	prn1/ptxA2	ND	ND	-	+
5	+	prn	1995	unknown	unknown	Kanto	12	prn1/ptxA2	ND	ND	-	+
6	+	prn	1995	unknown	unknwon	Kanto	196	prn1/ptxA1	ND	ND	-	+
32	+	prn	1995	unknown	unknwon	Kanto	186	prn1/ptxA2	ND	ND	-	+
120	+	prn	1995	7 Y	unknwon	Hokkaido	16	prn2/ptxA1	ND	ND	-	+
193	+	prn	1995	10 M	0	Kyusyu	186	prn1/ptxA2	ND	ND	-	+
8	+	prn	1996	unknown	unknwon	Kanto	139	prn1/ptxA2	ND	ND	-	+
9	+	prn	1996	unknown	unknwon	Kanto	186	prn1/ptxA2	ND	ND	-	+
86	+	prn	1996	5Y	unknwon	Hokkaido	10	prn1/ptxA2	ND	ND	-	+
88	+	prn	1996	3Y	unknwon	Kanto	10	prn1/ptxA2	ND	ND	-	+
124	+	prn	1996	4 M	unknwon	Tohoku	10	prn1/ptxA2	ND	ND	-	+
133	+	prn	1996	2Y	unknwon	Tohoku	10	prn1/ptxA2	ND	ND	-	+
42	+	prn	1997	unknown	unknwon	Chugoku	186	prn1/ptxA2	ND	ND	-	+
121	+	prn	1998	4M	unknwon	Hokkaido	83	prn1/ptxA2	ND	ND	+	-
56	+	prn	1999	2Y	unknwon	Kanto	186	prn1/ptxA2	ND	ND	+	-
65	+	prn	1999	2Y	unknwon	Kinki	225	prn1/ptxA2	ND	ND	-	+
103	+	prn	1999	unknown	unknwon	Kanto	27	prn2/ptxA1	ND	ND	-	+
104	+	prn	1999	unknown	unknwon	Kanto	186	prn1/ptxA2	ND	ND	-	+
117	+	prn	1999	0Y	unknwon	Kanto	183	prn1/ptxA2	ND	ND	-	+
43	+	prn	2000	unknown	unknwon	Chugoku	223	prn1/ptxA2	ND	ND	-	+
60	+	prn	2000	2M	0	Kanto	27	prn2/ptxA1	ND	ND	-	+
106	+	prn	2000	unknown	unknwon	Kanto	195	prn2/ptxA1	ND	ND	-	+
107	+	prn	2000	unknown	unknwon	Kanto	186	prn1/ptxA2	ND	ND	-	+
113	+	prn	2000	unknown	unknwon	Kanto	27	prn2/ptxA1	ND	ND	-	+
116	+	prn	2000	unknown	unknwon	Kanto	16	prn2/ptxA1	ND	ND	-	+
123	+	prn	2000	6M	unknwon	Tohoku	186	prn1/ptxA2	ND	ND	-	+
134	+	prn	2000	6M	unknown	Tohoku	27	prn2/ptxA1	ND	ND	-	+
119	+	prn	2001	2Y	unknown	Kanto	186	prn1/ptxA2	ND	ND	-	+
122	+	prn	2001	3Y	unknown	Tohoku	186	prn1/ptxA2	ND	ND	-	+
146	+	prn	2002	1Y	2	Kanto	230	prn1/ptxA1	ND	ND	-	+
154	+	prn	2002	11M	≥1	Kanto	28	prn1/ptxA1	ND	ND	-	-
156	+	prn	2002	3M	0	Kanto	186	prn1/ptxA2	ND	ND	-	+
157	+	prn	2002	11M	≥1	Kanto	16	prn2/ptxA1	ND	ND	-	+
159	+	prn	2002	4M	0	Chugoku	27	prn2/ptxA1	ND	ND	-	+
162	+	prn	2002	1M	0	Kyusyu	27	prn2/ptxA1	ND	ND	-	+
211	+	prn	2003	2M	0	Kanto	12	prn1/ptxA2	ND	ND	-	+
227	+	prn	2003	7M	0	Tohoku	233	prn1/ptxA1	ND	ND	-	+
228	+	prn	2003	1M	0	Kanto	27	prn2/ptxA1	ND	ND	-	+
235	+	prn	2004	8M	0	Tohoku	27	prn2/ptxA1	ND	ND	-	+
254	+	prn	2004	1Y	0	Tohoku	227	prn1/ptxA2	ND	ND	-	+
260	+	prn	2004	1Y	≥1	Kanto	27	prn2/ptxA1	ND	ND	-	+
279	+	prn	2004	4M	0	Tohoku	32	prn2/ptxA1	ND	ND	-	+
283	+	prn	2005	9Y	unknown	Kanto	27	prn2/ptxA1	+	+	-	+
284	+	prn	2005	1M	0	Chubu	186	prn1/ptxA2	+	+	-	+
289	+	prn	2005	6M	0	Kinki	27	prn2/ptxA1	+	+	-	+
290	+	prn	2005	1Y	0	Chugoku	27	prn2/ptxA1	+	+	-	+
294	+	prn	2005	10M	1	Kyusyu	27	prn2/ptxA1	+	+	-	+
296	+	prn	2005	6Y	0	Kyusyu	27	prn2/ptxA1	+	+	-	+
297	+	prn	2005	3M	0	Chugoku	22	prn2/ptxA1	+	+	-	+
298	+	prn	2005	3M	0	Kinki	69	prn2/ptxA1	+	+	-	+
300	+	prn	2005	2M	0	Kyusyu	26	prn2/ptxA1	+	+	-	+
301	+	prn	2005	11M	0	Kyusyu	27	prn2/ptxA1	+	+	-	+
303	+	prn	2005	1M	0	Chugoku	224	prn1/ptxA2	+	+	-	+
306	+	prn	2006	10Y	4	Chubu	69	prn2/ptxA1	+	+	-	+
311	+	prn	2006	1Y	unknown	Tohoku	187	prn1/ptxA2	+	+	-	+
335	+	prn	2006	0Y	0	Kinki	186	prn1/ptxA2	+	+	-	+
312	+	prn	2007	4M	0	Kanto	27	prn2/ptxA1	+	+	-	+
316	+	prn	2007	53Y	unknown	Tohoku	234	prn1/ptxA1	+	+	-	+
317	+	prn	2007	11Y	unknown	Tohoku	234	prn1/ptxA1	+	+	-	+
324	+	prn	2007	65Y	unknown	Kanto	27	prn2/ptxA1	+	+	-	+
327	+	prn	2007	10Y	unknown	Shikoku	229	prn1/ptxA2	+	+	-	+
330	+	prn	2007	6M	0	Chubu	27	prn2/ptxA1	+	+	-	+
336	+	prn	2007	0Y	2	Kinki	27	prn2/ptxA1	+	+	-	+
337	+	prn	2007	43Y	0	Kinki	27	prn2/ptxA1	+	+	-	+
343	+	prn	2007	0Y	unknown	Kanto	95	prn2/ptxA1	+	+	-	+
331	+	prn	2008	1Y	0	Chubu	27	prn2/ptxA1	+	+	-	+
338	+	prn	2008	11Y	2	Kinki	27	prn2/ptxA1	+	+	-	+
339	+	prn	2008	8Y	0	Kinki	27	prn2/ptxA1	+	+	-	+
340	+	prn	2008	29Y	0	Kinki	27	prn2/ptxA1	+	+	-	+
341	+	prn	2008	6Y	0	Kinki	187	prn1/ptxA2	+	+	-	+
342	+	prn	2008	0Y	0	Kinki	27	prn2/ptxA1	+	+	-	+
344	+	prn	2008	5Y	unknown	Chubu	27	prn2/ptxA1	+	+	-	+
345	+	prn	2008	4Y	unknown	Chubu	27	prn2/ptxA1	+	+	+	+
347	+	prn	2009	3Y	0	Shikoku	27	prn9/ptxA1	+	+	-	+
348	+	prn	2009	41Y	unknown	Chubu	27	prn2/ptxA1	+	+	-	+
349	+	prn	2009	2M	0	Kyusyu	186	prn1/ptxA2	+	+	-	+
350	+	prn	2009	13Y	≥1	Chubu	186	prn1/ptxA2	+	+	-	+
352	+	prn	2009	1M	0	Shikoku	34	prn1/ptxA1	+	+	+	-
353	+	prn	2009	12Y	unknown	Kyusyu	22	prn2/ptxA1	+	+	-	+
354	+	prn	2009	1M	0	Kyusyu	248	prn1/ptxA2	+	+	-	+
355	+	prn	2009	6M	unknown	Kinki	27	prn1/ptxA1	+	+	-	+
a Vaccination status: 0, non vaccinated; ≥1, one or more vaccinated.
ND, not determined
