# Supplementary material for: Prevalence and Genetic Characterization of Pertactin-Deficient Bordetella pertussis in Japan
Source: PLoS One. 2012 Feb 14;7(2):e31985. doi: 10.1371/journal.pone.0031985 (PMC3279416; doi:10.1371/journal.pone.0031985)
Supplement: Table S2 — PCR primers in this study. (XLSX) [file pone.0031985.s004.xlsx]

## Sheet: Table S2
Table S2. PCR Primers in this study
Designation		Sequence (5′ to 3′)
Prn+ back-mutants	attB1-sigF	AAAAAGCAGGCTGTCTCTTTGGTCAATCCCGC
	attB2-sigR	AGAAAGCTGGGTCAGGTGGCGTTGTCGATGGA
	attB1-ISF	AAAAAGCAGGCTGGGCACCGTCACCGTCAAGG
	attB2-ISR	AGAAAGCTGGGTGTACGAGGCATACAGGCTGT
in vitro growth competition	Prn-F	CGTACTTTTGCTGCGCCCAT
	Prn-R	CCAAGCTCCAGGAAAACCTC
	1053R	TGACGGCCGCTTACCTTGAT
